# Supplementary material for: From genes to Black Rust: genomic insights into corrosive methanogens
Source: FEMS Microbes. 2025 Nov 17;6:xtaf018. doi: 10.1093/femsmc/xtaf018 (PMC12667266; doi:10.1093/femsmc/xtaf018)
Supplement: xtaf018_Supplemental_Files [file xtaf018_supplemental_files.zip]

Archive with 3 entries (3 files):
- FEMSMC-2025-029.R1 one sentence summary.docx
- FEMSMC-2025-029.R1 supplementary data - reviews and author response.docx
- fpf_MmarGnm_Supp_250624_FEMS-Microbes-Final-accepted.docx
